# Supplementary material for: Precision Medicine in Cardiovascular Disease Prevention: Clinical Validation of Multi-Ancestry Polygenic Risk Scores in a U.S. Cohort
Source: Nutrients. 2025 Mar 6;17(5):926. doi: 10.3390/nu17050926 (PMC11901995; doi:10.3390/nu17050926)
Supplement: Supplementary file 1 [file nutrients-17-00926-s001.zip]

Archive with 1 entries (1 files):
- nutrients-3478718-supplementary.pdf
